# Supplementary material for: Carob (Ceratonia siliqua) Flour as Source of Bioactive Compounds: Production, Characterization and Nutraceutical Value
Source: Foods. 2024 Sep 24;13(19):3024. doi: 10.3390/foods13193024 (PMC11475722; doi:10.3390/foods13193024)
Supplement: Supplementary file 1 [file foods-13-03024-s001.zip]

Archive with 1 entries (1 files):
- foods-3195810-supplementary.pdf
